# Supplementary material for: Identification of the Key Genes Associated with Different Hair Types in the Inner Mongolia Cashmere Goat
Source: Animals (Basel). 2022 Jun 4;12(11):1456. doi: 10.3390/ani12111456 (PMC9179306; doi:10.3390/ani12111456)
Supplement: Supplementary file 1 [file animals-12-01456-s001.zip]

Archive with 3 entries (3 files):
- Supplemental Table S1 Steelblue module gene information statistical table.xlsx
- Supplemental Table S2 GO analysis table of steelblue module.xlsx
- Supplemental Table S3 KEGG enrichment analysis table of steelblue module.xlsx
