# Supplementary material for: Identification of the Key Genes Associated with Different Hair Types in the Inner Mongolia Cashmere Goat
Source: Animals (Basel). 2022 Jun 4;12(11):1456. doi: 10.3390/ani12111456 (PMC9179306; doi:10.3390/ani12111456)
Supplement: Supplementary file 1 [file animals-12-01456-s001.zip › Supplemental Table S1 Steelblue module gene information statistical table.xlsx]

## Sheet: Sheet1
Gene ID	Gene name	Gene description
100860854	ASL	argininosuccinate lyase(ASL)
100860871	PENK	proenkephalin(PENK)
100860951	HMOX1	heme oxygenase 1(HMOX1)
100861172	KRT25	keratin 25(KRT25)
100861173	KRTAP11-1	keratin associated protein 11-1(KRTAP11-1)
100861175	LOC100861175	keratin associated protein 13.1(LOC100861175)
100861180	KRTAP3-1	keratin associated protein 3-1(KRTAP3-1)
100861184	LOC100861184	keratin associated protein 9.2(LOC100861184)
100861381	LOC100861381	hair acidic keratin 1(LOC100861381)
100861382	KRT27	keratin 27(KRT27)
102168975	NTS	neurotensin(NTS)
102169814	RNF19B	ring finger protein 19B(RNF19B)
102170264	LOC102170264	keratin, high sulfur matrix protein, IIIB3(LOC102170264)
102170335	SBSPON	somatomedin B and thrombospondin type 1 domain containing(SBSPON)
102170546	LOC102170546	keratin-associated protein 3-3(LOC102170546)
102170638	CTSH	cathepsin H(CTSH)
102170651	PRR9	proline rich 9(PRR9)
102170687	PRDX2	peroxiredoxin 2(PRDX2)
102171368	LOC102171368	keratin-associated protein 4-9-like(LOC102171368)
102171599	FGF22	fibroblast growth factor 22(FGF22)
102171725	CRYAB	crystallin alpha B(CRYAB)
102172152	CTNNAL1	catenin alpha like 1(CTNNAL1)
102173008	CHAC1	ChaC glutathione specific gamma-glutamylcyclotransferase 1(CHAC1)
102173012	MALL	mal, T-cell differentiation protein like(MALL)
102173105	GALNT18	polypeptide N-acetylgalactosaminyltransferase 18(GALNT18)
102173882	METRNL	meteorin like, glial cell differentiation regulator(METRNL)
102174097	GPRC5D	G protein-coupled receptor class C group 5 member D(GPRC5D)
102176090	LOC102176090	late cornified envelope protein 3B(LOC102176090)
102176457	LOC102176457	keratin, type I microfibrillar, 47.6 kDa-like(LOC102176457)
102176726	LOC102176726	keratin, type I microfibrillar 48 kDa, component 8C-1(LOC102176726)
102176789	KRT74	keratin 74(KRT74)
102177231	LOC102177231	keratin, type II cytoskeletal 71(LOC102177231)
102177561	LOC102177561	keratin, high-sulfur matrix protein, IIIA3-like(LOC102177561)
102177757	LOC102177757	uncharacterized LOC102177757(LOC102177757)
102177921	DUSP14	dual specificity phosphatase 14(DUSP14)
102178207	KRT39	keratin 39(KRT39)
102178266	LOC102178266	fatty acid desaturase 2-like protein FADS2P1(LOC102178266)
102178483	LOC102178483	keratin, high-sulfur matrix protein, B2D(LOC102178483)
102178766	KRT9	keratin 9(KRT9)
102178767	LOC102178767	keratin-associated protein 4-8-like(LOC102178767)
102179528	FAM46B	family with sequence similarity 46 member B(FAM46B)
102179595	LOC102179595	keratin-associated protein 9-2-like(LOC102179595)
102179697	HSD17B14	hydroxysteroid 17-beta dehydrogenase 14(HSD17B14)
102179812	NEURL1B	neuralized E3 ubiquitin protein ligase 1B(NEURL1B)
102179881	LOC102179881	keratin, type I microfibrillar, 47.6 kDa(LOC102179881)
102180093	ATP8B2	ATPase phospholipid transporting 8B2(ATP8B2)
102180159	TGM7	transglutaminase 7(TGM7)
102180330	LOC102180330	myelin P2 protein(LOC102180330)
102180372	ZRANB1	zinc finger RANBP2-type containing 1(ZRANB1)
102180609	FABP9	fatty acid binding protein 9(FABP9)
102180995	LOC102180995	elongation factor 1-gamma-like(LOC102180995)
102181136	LOC102181136	uncharacterized LOC102181136(LOC102181136)
102181431	LOC102181431	keratin-associated protein 13-1(LOC102181431)
102181719	LOC102181719	keratin-associated protein 13-1-like(LOC102181719)
102181992	LOC102181992	keratin-associated protein 27-1(LOC102181992)
102182669	LOC102182669	keratin, type II cytoskeletal 5-like(LOC102182669)
102183211	LOC102183211	keratin, type II cuticular Hb1-like(LOC102183211)
102183595	LOC102183595	keratin, high-sulfur matrix protein, B2D(LOC102183595)
102183766	LOC102183766	keratin, type II cuticular Hb1(LOC102183766)
102183839	IVL	involucrin(IVL)
102184196	LRRC15	leucine rich repeat containing 15(LRRC15)
102184223	LOC102184223	keratin, type II microfibrillar, component 5(LOC102184223)
102184479	PLCD1	phospholipase C delta 1(PLCD1)
102184574	LOC102184574	uncharacterized LOC102184574(LOC102184574)
102184660	CPN2	carboxypeptidase N subunit 2(CPN2)
102184847	OTUB2	OTU deubiquitinase, ubiquitin aldehyde binding 2(OTUB2)
102185436	LOC102185436	keratin, type II microfibrillar, component 7C(LOC102185436)
102185860	FGF21	fibroblast growth factor 21(FGF21)
102186221	SLAIN1	SLAIN motif family member 1(SLAIN1)
102186497	MRPL15	mitochondrial ribosomal protein L15(MRPL15)
102186542	LOC102186542	late cornified envelope protein 3B-like(LOC102186542)
102186898	PPP1R15A	protein phosphatase 1 regulatory subunit 15A(PPP1R15A)
102186905	RBFOX3	RNA binding protein, fox-1 homolog 3(RBFOX3)
102187093	CRNN	cornulin(CRNN)
102187374	PPIF	peptidylprolyl isomerase F(PPIF)
102187460	CELA1	chymotrypsin like elastase family member 1(CELA1)
102187830	COL17A1	collagen type XVII alpha 1 chain(COL17A1)
102188149	TGM3	transglutaminase 3(TGM3)
102188383	C5H12orf56	chromosome 5 C12orf56 homolog(C5H12orf56)
102188454	TCHH	trichohyalin(TCHH)
102188567	LOC102188567	C-type lectin domain family 2 member A(LOC102188567)
102188782	BPIFB6	BPI fold containing family B member 6(BPIFB6)
102188802	DIRC2	disrupted in renal carcinoma 2(DIRC2)
102189071	LSAMP	limbic system-associated membrane protein(LSAMP)
102189519	ALDH3A2	aldehyde dehydrogenase 3 family member A2(ALDH3A2)
102190033	LAP3	leucine aminopeptidase 3(LAP3)
102190123	PSORS1C2	psoriasis susceptibility 1 candidate 2(PSORS1C2)
106502081	LOC106502081	uncharacterized LOC106502081(LOC106502081)
106503203	LOC106503203	keratin-associated protein 4-9-like(LOC106503203)
106503204	LOC106503204	keratin-associated protein 4-9-like(LOC106503204)
106503215	LOC106503215	keratin, high-sulfur matrix protein, B2D(LOC106503215)
106503216	LOC106503216	keratin-associated protein 4-8-like(LOC106503216)
106503217	LOC106503217	keratin-associated protein 4-9-like(LOC106503217)
108633225	CCL25	C-C motif chemokine ligand 25(CCL25)
108634683	LOC108634683	fatty acid desaturase 2-like protein FADS2P1 pseudogene(LOC108634683)
108635024	LOC108635024	keratin-associated protein 9-2-like(LOC108635024)
108635497	LOC108635497	keratin-associated protein 9-3-like(LOC108635497)
108636746	LOC108636746	uncharacterized LOC108636746(LOC108636746)
108637647	LOC108637647	fatty acid desaturase 2-like protein FADS2P1(LOC108637647)
108638286	LOC108638286	keratin-associated protein 9-2-like(LOC108638286)
108638287	LOC108638287	keratin-associated protein 4-11-like(LOC108638287)
108638288	LOC108638288	keratin-associated protein 4-9-like(LOC108638288)
108638289	LOC108638289	keratin-associated protein 4-9-like(LOC108638289)
108638290	LOC108638290	keratin-associated protein 4-9(LOC108638290)
108638293	LOC108638293	keratin-associated protein 9-9-like(LOC108638293)
108638295	LOC108638295	keratin-associated protein 4-9-like(LOC108638295)
108638296	LOC108638296	keratin, high-sulfur matrix protein, B2D-like(LOC108638296)
108638297	LOC108638297	keratin, high-sulfur matrix protein, B2C(LOC108638297)
108638298	LOC108638298	keratin, high-sulfur matrix protein, IIIA3-like(LOC108638298)
108638299	LOC108638299	keratin, high-sulfur matrix protein, IIIA3-like(LOC108638299)
108638300	LOC108638300	keratin, high-sulfur matrix protein, IIIA3-like(LOC108638300)
Novel00013	-	-
Novel00056	-	-
Novel00147	-	-
Novel00293	-	-
Novel00467	-	-
Novel00528	-	-
Novel00608	-	-
Novel00671	-	-
Novel01056	-	-
Novel01061	-	-
Novel01195	-	-
Novel01240	-	-
Novel01279	-	-
Novel01580	-	-
Novel01593	-	-
Novel01909	-	-
Novel02238	-	-
