# Supplementary material for: Identification of the Key Genes Associated with Different Hair Types in the Inner Mongolia Cashmere Goat
Source: Animals (Basel). 2022 Jun 4;12(11):1456. doi: 10.3390/ani12111456 (PMC9179306; doi:10.3390/ani12111456)
Supplement: Supplementary file 1 [file animals-12-01456-s001.zip › Supplemental Table S2 GO analysis table of steelblue module.xlsx]

## Sheet: Sheet1
GO accession	Description	Term type	Corrected pValue	DEG item	Gene ID
GO:0051169	nuclear transport	biological_process	1.6437e-13	15	102183211, 102178766, 102184223, 102189519, 102176457, 102176789, 100861382, 102183766, 100861381, 102182669, 100861172, 102185436, 102179881, 102176726, 102177231
GO:0006606	protein import into nucleus	biological_process	2.4106e-13	14	102183211, 102178766, 102184223, 102176457, 102176789, 102183766, 100861382, 100861381, 102182669, 100861172, 102179881, 102185436, 102177231, 102176726
GO:0034504	protein localization to nucleus	biological_process	2.4106e-13	14	102183766, 100861382, 100861381, 102182669, 100861172, 102179881, 102185436, 102176726, 102177231, 102183211, 102178766, 102184223, 102176457, 102176789
GO:0044744	protein targeting to nucleus	biological_process	2.4106e-13	14	102177231, 102176726, 100861172, 102185436, 102179881, 102182669, 100861382, 102183766, 100861381, 102176789, 102184223, 102176457, 102183211, 102178766
GO:0051170	nuclear import	biological_process	2.4106e-13	14	102185436, 102179881, 100861172, 102176726, 102177231, 100861381, 102183766, 100861382, 102182669, 102176457, 102184223, 102176789, 102178766, 102183211
GO:1902593	single-organism nuclear import	biological_process	2.4106e-13	14	102178766, 102183211, 102176789, 102176457, 102184223, 102182669, 100861381, 100861382, 102183766, 102177231, 102176726, 102179881, 102185436, 100861172
GO:0006913	nucleocytoplasmic transport	biological_process	1.8708e-12	14	102178766, 102183211, 102176457, 102184223, 102176789, 100861381, 100861382, 102183766, 102182669, 102179881, 102185436, 100861172, 102177231, 102176726
GO:0017038	protein import	biological_process	2.849e-12	14	102182669, 100861381, 100861382, 102183766, 102176726, 102177231, 102185436, 102179881, 100861172, 102178766, 102183211, 102176789, 102176457, 102184223
GO:0033365	protein localization to organelle	biological_process	5.0069e-11	15	102176789, 102184223, 102176457, 102183211, 102178766, 102180330, 102176726, 102177231, 100861172, 102185436, 102179881, 102182669, 102183766, 100861382, 100861381
GO:1902580	single-organism cellular localization	biological_process	6.8499e-11	15	100861382, 102183766, 100861381, 102182669, 100861172, 102185436, 102179881, 102177231, 102176726, 102183211, 102178766, 102180330, 102184223, 102176457, 102176789
GO:0072594	establishment of protein localization to organelle	biological_process	1.7282e-10	14	102182669, 100861381, 102183766, 100861382, 102176726, 102177231, 102179881, 102185436, 100861172, 102178766, 102183211, 102176789, 102176457, 102184223
GO:0006605	protein targeting	biological_process	9.1249e-10	14	102178766, 102183211, 102176789, 102176457, 102184223, 102182669, 100861381, 100861382, 102183766, 102177231, 102176726, 102185436, 102179881, 100861172
GO:0016482	cytoplasmic transport	biological_process	5.9218e-09	14	102183211, 102178766, 102176789, 102184223, 102176457, 102182669, 100861382, 102183766, 100861381, 102176726, 102177231, 100861172, 102185436, 102179881
GO:1902582	single-organism intracellular transport	biological_process	1.44e-06	14	102176726, 102177231, 100861172, 102179881, 102185436, 102182669, 100861382, 102183766, 100861381, 102176789, 102184223, 102176457, 102183211, 102178766
GO:0034613	cellular protein localization	biological_process	3.8279e-06	15	102176789, 102176457, 102184223, 102180330, 102178766, 102183211, 102177231, 102176726, 102185436, 102179881, 100861172, 102182669, 100861381, 100861382, 102183766
GO:0070727	cellular macromolecule localization	biological_process	3.8279e-06	15	102182669, 102183766, 100861382, 100861381, 102177231, 102176726, 100861172, 102185436, 102179881, 102183211, 102178766, 102180330, 102176789, 102184223, 102176457
GO:0006886	intracellular protein transport	biological_process	6.598e-06	14	102183211, 102178766, 102176789, 102184223, 102176457, 102182669, 102183766, 100861382, 100861381, 102176726, 102177231, 100861172, 102179881, 102185436
GO:0046907	intracellular transport	biological_process	2.9827e-05	15	102182669, 100861382, 102183766, 100861381, 102177231, 102176726, 100861172, 102185436, 102179881, 102183211, 102178766, 102176789, 102184223, 102189519, 102176457
GO:0045184	establishment of protein localization	biological_process	3.9519e-05	15	102182669, 100861381, 100861382, 102183766, 102177231, 102176726, 102179881, 102185436, 100861172, 102180330, 102178766, 102183211, 102176789, 102176457, 102184223
GO:0008104	protein localization	biological_process	8.3074e-05	15	102176789, 102176457, 102184223, 102178766, 102180330, 102183211, 102177231, 102176726, 102179881, 102185436, 100861172, 102182669, 100861381, 100861382, 102183766
GO:0051641	cellular localization	biological_process	9.7965e-05	16	102176789, 102179881, 100861172, 102176726, 102178766, 102180330, 102183211, 102176457, 102189519, 102184223, 100861381, 102183766, 100861382, 102182669, 102185436, 102177231
GO:0015031	protein transport	biological_process	0.00014922	14	102182669, 100861382, 102183766, 100861381, 102176726, 102177231, 100861172, 102185436, 102179881, 102183211, 102178766, 102176789, 102184223, 102176457
GO:0051649	establishment of localization in cell	biological_process	0.00018274	15	102182669, 102183766, 100861382, 100861381, 102177231, 102176726, 100861172, 102185436, 102179881, 102183211, 102178766, 102176789, 102184223, 102189519, 102176457
GO:0033036	macromolecule localization	biological_process	0.0005634	15	102182669, 102183766, 100861382, 100861381, 102176726, 102177231, 100861172, 102185436, 102179881, 102183211, 102180330, 102178766, 102176789, 102184223, 102176457
GO:0030168	platelet activation	biological_process	0.00092833	6	102176457, 102179881, 102176726, 102178766, 100861381, 102182669
GO:0008544	epidermis development	biological_process	0.00092833	4	102184574, 102186542, 102183839, 102176090
GO:0007596	blood coagulation	biological_process	0.0017426	6	102176457, 102179881, 102176726, 100861381, 102178766, 102182669
GO:0001775	cell activation	biological_process	0.0020003	6	100861381, 102178766, 102182669, 102179881, 102176457, 102176726
GO:0071702	organic substance transport	biological_process	0.0021642	15	102178766, 102183211, 102176457, 102184223, 102176789, 100861381, 100861382, 102183766, 102182669, 102185436, 102179881, 102173105, 100861172, 102177231, 102176726
GO:0007599	hemostasis	biological_process	0.002781	6	102178766, 100861381, 102182669, 102179881, 102176457, 102176726
GO:0050817	coagulation	biological_process	0.002781	6	102176726, 102179881, 102176457, 102182669, 102178766, 100861381
GO:0050878	regulation of body fluid levels	biological_process	0.002781	6	100861381, 102178766, 102182669, 102176457, 102179881, 102176726
GO:0009611	response to wounding	biological_process	0.0052571	6	102178766, 100861381, 102182669, 102176457, 102179881, 102176726
GO:0042060	wound healing	biological_process	0.0052571	6	102176726, 102176457, 102179881, 102182669, 102178766, 100861381
GO:0051258	protein polymerization	biological_process	0.0074715	6	102178766, 100861381, 102182669, 102179881, 102176457, 102176726
GO:0043623	cellular protein complex assembly	biological_process	0.036354	7	102176726, 102176457, 102179881, 102172152, 102182669, 100861381, 102178766
GO:0005882	intermediate filament	cellular_component	1.5774e-60	46	102183766, 108638295, 100861381, 108638287, 102177231, 108638299, 108638293, 100861172, 102183595, 102178207, 108638286, 100861173, 108635024, 106503204, 108638298, 102178483, 100861382, 106503216, 106503203, 102179595, 102182669, 102177561, 102170546, 102185436, 108638288, 102183211, 102178766, 102178767, 102184223, 102176457, 106503215, 108635497, 102170264, 108638297, 108638296, 106503217, 102…
GO:0045111	intermediate filament cytoskeleton	cellular_component	1.5774e-60	46	108638299, 100861381, 102183766, 108638295, 108638287, 102177231, 100861173, 106503204, 108635024, 108638298, 102178483, 108638293, 102183595, 100861172, 108638286, 102178207, 102178766, 102183211, 102178767, 102176457, 102184223, 108635497, 102170264, 106503215, 106503216, 106503203, 102179595, 100861382, 102182669, 102185436, 102170546, 102177561, 108638288, 108638300, 108638289, 108638290, 100…
GO:0044430	cytoskeletal part	cellular_component	2.8852e-46	46	108638296, 108638297, 106503217, 102179881, 102176726, 108638289, 108638300, 108638290, 100861175, 102176789, 100861180, 102171368, 100861184, 106503216, 106503203, 102179595, 100861382, 102182669, 102170546, 102185436, 102177561, 108638288, 102178766, 102183211, 102178767, 102176457, 102184223, 102170264, 108635497, 106503215, 108638293, 102183595, 100861172, 108638286, 102178207, 100861173, 106…
GO:0005856	cytoskeleton	cellular_component	2.4174e-45	46	108638288, 102177561, 102170546, 102185436, 102182669, 100861382, 106503216, 106503203, 102179595, 106503215, 102170264, 108635497, 102184223, 102176457, 102178767, 102183211, 102178766, 102176726, 102179881, 106503217, 108638297, 108638296, 100861184, 102171368, 100861180, 102176789, 100861175, 108638290, 108638289, 108638300, 102177231, 108638287, 108638295, 102183766, 100861381, 108638299, 102…
GO:0045095	keratin filament	cellular_component	7.4757e-45	31	108638287, 106503216, 106503203, 102179595, 108638295, 108638288, 102170546, 102177561, 102178767, 108635497, 102170264, 106503215, 108638299, 108638293, 108638296, 108638297, 108638286, 106503217, 102183595, 100861175, 108638289, 108638300, 100861173, 108638290, 100861180, 102171368, 108638298, 100861184, 102178483, 106503204, 108635024
GO:0043232	intracellular non-membrane-bounded organelle	cellular_component	5.1949e-22	47	100861381, 102183766, 108638295, 108638287, 102189071, 102177231, 108638299, 108638293, 100861172, 102183595, 108638286, 102178207, 100861173, 106503204, 108635024, 108638298, 102178483, 102179595, 106503216, 106503203, 100861382, 102182669, 102170546, 102185436, 102177561, 108638288, 102178766, 102183211, 102178767, 102176457, 102184223, 108635497, 102170264, 106503215, 108638296, 108638297, 102…
GO:0044446	intracellular organelle part	cellular_component	7.2462e-22	46	108638299, 100861381, 102183766, 108638295, 108638287, 102177231, 100861173, 106503204, 108635024, 108638298, 102178483, 108638293, 100861172, 102183595, 108638286, 102178207, 102178766, 102183211, 102178767, 102176457, 102184223, 108635497, 102170264, 106503215, 106503216, 102179595, 106503203, 100861382, 102182669, 102170546, 102185436, 102177561, 108638288, 108638300, 108638289, 108638290, 100…
GO:0043228	non-membrane-bounded organelle	cellular_component	9.7705e-22	47	108638287, 100861381, 108638295, 102183766, 102189071, 102177231, 108638299, 108638293, 108638286, 102178207, 102183595, 100861172, 100861173, 102178483, 108638298, 106503204, 108635024, 102182669, 102179595, 106503216, 106503203, 100861382, 108638288, 102170546, 102185436, 102177561, 102178767, 102178766, 102183211, 108635497, 102170264, 106503215, 102176457, 102184223, 108638296, 108638297, 102…
GO:0044422	organelle part	cellular_component	9.7705e-22	46	106503215, 108635497, 102170264, 102184223, 102176457, 102178767, 102183211, 102178766, 108638288, 102177561, 102185436, 102170546, 102182669, 100861382, 106503216, 102179595, 106503203, 100861184, 102171368, 102176789, 100861180, 100861175, 108638290, 108638300, 108638289, 102176726, 106503217, 102179881, 108638297, 108638296, 108638299, 102177231, 108638287, 108638295, 102183766, 100861381, 102…
GO:0043234	protein complex	cellular_component	2.5875e-19	46	108638297, 108638296, 102176726, 102179881, 106503217, 100861175, 108638300, 108638289, 108638290, 102176789, 100861180, 100861184, 102171368, 102182669, 102179595, 106503216, 106503203, 100861382, 108638288, 102170546, 102185436, 102177561, 102178767, 102178766, 102183211, 108635497, 102170264, 106503215, 102176457, 102184223, 108638293, 108638286, 102178207, 100861172, 102183595, 100861173, 102…
GO:0032991	macromolecular complex	cellular_component	1.6352e-12	47	108638296, 108638297, 102176726, 102179881, 106503217, 100861175, 108638289, 108638300, 108638290, 102176789, 100861180, 102171368, 100861184, 102182669, 102179595, 106503216, 106503203, 100861382, 108638288, 102185436, 102170546, 102177561, 102178767, 102178766, 102183211, 108635497, 102170264, 106503215, 102176457, 102184223, 108638293, 108638286, 102178207, 102183595, 100861172, 100861173, 102…
GO:0043229	intracellular organelle	cellular_component	1.3488e-09	49	108638288, 102185436, 102170546, 102177561, 102182669, 106503216, 106503203, 102179595, 100861382, 102170264, 108635497, 106503215, 102176457, 102184223, 102178767, 102178766, 102183211, 102176726, 102179881, 106503217, 108638296, 108638297, 100861180, 102176789, 102171368, 100861184, 100861175, 108638300, 108638289, 108638290, 102189071, 102177231, 108638287, 102188454, 100861381, 108638295, 102…
GO:0043226	organelle	cellular_component	2.2662e-09	49	102183766, 108638295, 100861381, 102188454, 108638287, 102177231, 102189071, 108638299, 102180372, 108638293, 102183595, 100861172, 102178207, 108638286, 100861173, 108635024, 106503204, 102178483, 108638298, 100861382, 106503203, 106503216, 102179595, 102182669, 102177561, 102170546, 102185436, 108638288, 102183211, 102178766, 102178767, 102184223, 102176457, 106503215, 102170264, 108635497, 108…
GO:0044424	intracellular part	cellular_component	1.9171e-07	50	108638299, 108638287, 100861381, 102188454, 102183766, 108638295, 102189071, 102177231, 100861173, 108638298, 102178483, 106503204, 108635024, 102180372, 108638293, 108638286, 102178207, 102190033, 100861172, 102183595, 102178767, 102178766, 102183211, 108635497, 102170264, 106503215, 102176457, 102184223, 102182669, 106503216, 106503203, 102179595, 100861382, 108638288, 102170546, 102185436, 102…
GO:0005622	intracellular	cellular_component	2.1511e-06	50	102176726, 102179881, 106503217, 108638297, 108638296, 102171368, 100861184, 100861180, 102176789, 100861175, 108638290, 108638300, 108638289, 108638288, 102177561, 102170546, 102185436, 102182669, 100861382, 106503216, 106503203, 102179595, 106503215, 102170264, 108635497, 102184223, 102176457, 102178767, 102183211, 102178766, 102178207, 108638286, 102183595, 100861172, 102190033, 108638293, 102…
GO:0005623	cell	cellular_component	3.8279e-06	52	108638297, 108638296, 102176726, 102183839, 102179881, 106503217, 100861175, 108638300, 108638289, 108638290, 100861180, 102176789, 100861184, 102171368, 102182669, 102179595, 106503216, 106503203, 100861382, 108638288, 102170546, 102185436, 102177561, 102178767, 102178766, 102183211, 108635497, 102170264, 106503215, 102176457, 102184223, 102180372, 108638293, 108638286, 102178207, 102173105, 102…
GO:0044464	cell part	cellular_component	3.8279e-06	52	100861173, 102178483, 108638298, 106503204, 108635024, 108638293, 102180372, 108638286, 102178207, 102190033, 102173105, 102183595, 100861172, 108638299, 108638287, 100861381, 102188454, 102183766, 108638295, 102189071, 102177231, 100861175, 108638289, 108638300, 108638290, 100861180, 102176789, 100861184, 102171368, 108638297, 108638296, 102183839, 102176726, 102179881, 106503217, 102178767, 102…
GO:0019031	viral envelope	cellular_component	0.00010062	9	102178207, 102176726, 102177231, 102179881, 102182669, 100861381, 102176789, 102176457, 102178766
GO:0036338	viral membrane	cellular_component	0.00010062	9	102179881, 102176726, 102178207, 102177231, 100861381, 102182669, 102176457, 102176789, 102178766
GO:0019028	viral capsid	cellular_component	0.00057977	10	102179881, 102178207, 102177231, 102176726, 100861381, 102182669, 102176457, 102189519, 102176789, 102178766
GO:0005577	fibrinogen complex	cellular_component	0.00092833	6	102176457, 102179881, 102176726, 100861381, 102178766, 102182669
GO:0044421	extracellular region part	cellular_component	0.0020003	9	102178766, 102187830, 102176457, 100861381, 102182669, 102179881, 102176726, 102184479, 108636746
GO:0019012	virion	cellular_component	0.0031152	11	100861381, 102182669, 102179881, 102176726, 102178207, 102177231, 102178766, 102184196, 102176457, 102189519, 102176789
GO:0044423	virion part	cellular_component	0.0092732	10	102178207, 102176726, 102177231, 102179881, 102182669, 100861381, 102176789, 102176457, 102189519, 102178766
GO:0009317	acetyl-CoA carboxylase complex	cellular_component	0.013825	2	102182669, 102176789
GO:0005615	extracellular space	cellular_component	0.02406	6	102179881, 102176457, 102176726, 102178766, 100861381, 102182669
GO:0005198	structural molecule activity	molecular_function	0.0007917	21	100861172, 102171725, 102179881, 102176726, 102178207, 102176789, 100861180, 102170546, 102185436, 102177231, 108636746, 102189071, 100861382, 102183766, 100861381, 102182669, 102184223, 102176457, 102170264, 102183211, 102178766
GO:0030674	protein binding, bridging	molecular_function	0.0020003	6	102176726, 102179881, 102176457, 102182669, 100861381, 102178766
GO:0060090	binding, bridging	molecular_function	0.0020003	6	102178766, 100861381, 102182669, 102179881, 102176457, 102176726
GO:0008565	protein transporter activity	molecular_function	0.0023392	5	102176726, 102179881, 102176457, 100861381, 102178766
GO:0045502	dynein binding	molecular_function	0.0067749	5	102184223, 102176789, 102177231, 102178766, 102182669
GO:0042803	protein homodimerization activity	molecular_function	0.015961	5	102178766, 102182669, 102184223, 102176789, 102177231
GO:0015631	tubulin binding	molecular_function	0.021234	5	102183211, 102183766, 102178766, 102184223, 102185436
GO:0003989	acetyl-CoA carboxylase activity	molecular_function	0.04229	2	102182669, 102176789
GO:0016421	CoA carboxylase activity	molecular_function	0.04229	2	102176789, 102182669
GO:0016885	ligase activity, forming carbon-carbon bonds	molecular_function	0.04229	2	102176789, 102182669
GO:0042802	identical protein binding	molecular_function	0.04335	5	102178766, 102182669, 102184223, 102176789, 102177231
