# Supplementary material for: Identification of the Key Genes Associated with Different Hair Types in the Inner Mongolia Cashmere Goat
Source: Animals (Basel). 2022 Jun 4;12(11):1456. doi: 10.3390/ani12111456 (PMC9179306; doi:10.3390/ani12111456)
Supplement: Supplementary file 1 [file animals-12-01456-s001.zip › Supplemental Table S3 KEGG enrichment analysis table of steelblue module.xlsx]

## Sheet: Sheet1
Term	ID	Input number	Corrected_pValue	genes
Arginine and proline metabolism	chx00330	3	0.0229002	ALDH3A2, LAP3, ASL
Melanoma	chx05218	2	0.225564	FGF21, FGF22
MAPK signaling pathway	chx04010	2	0.225564	FGF21, FGF22
Ascorbate and aldarate metabolism	chx00053	1	0.225564	ALDH3A2
Biosynthesis of unsaturated fatty acids	chx01040	1	0.225564	LOC108637647
